# Supplementary material for: Local and global effects of sedation in resting-state fMRI: a randomized, placebo-controlled comparison between etifoxine and alprazolam
Source: Neuropsychopharmacology. 2024 May 31;49(11):1738–48. doi: 10.1038/s41386-024-01884-5 (PMC11399242; doi:10.1038/s41386-024-01884-5)
Supplement: Supplementary file 2 — Supplement 2 [file 41386_2024_1884_MOESM2_ESM.txt]

Results included in this manuscript come from preprocessing
performed using *fMRIPrep* 20.2.4
(@fmriprep1; @fmriprep2; RRID:SCR_016216),
which is based on *Nipype* 1.6.1
(@nipype1; @nipype2; RRID:SCR_002502).

Anatomical data preprocessing

: A total of 4 T1-weighted (T1w) images were found within the input
BIDS dataset.
All of them were corrected for intensity non-uniformity (INU)
with `N4BiasFieldCorrection` [@n4], distributed with ANTs 2.3.3 [@ants, RRID:SCR_004757].
The T1w-reference was then skull-stripped with a *Nipype* implementation of
the `antsBrainExtraction.sh` workflow (from ANTs), using OASIS30ANTs
as target template.
Brain tissue segmentation of cerebrospinal fluid (CSF),
white-matter (WM) and gray-matter (GM) was performed on
the brain-extracted T1w using `fast` [FSL 5.0.9, RRID:SCR_002823,
@fsl_fast].
A T1w-reference map was computed after registration of
4 T1w images (after INU-correction) using
`mri_robust_template` [FreeSurfer 6.0.1, @fs_template].
Brain surfaces were reconstructed using `recon-all` [FreeSurfer 6.0.1,
RRID:SCR_001847, @fs_reconall], and the brain mask estimated
previously was refined with a custom variation of the method to reconcile
ANTs-derived and FreeSurfer-derived segmentations of the cortical
gray-matter of Mindboggle [RRID:SCR_002438, @mindboggle].
Volume-based spatial normalization to two standard spaces (MNI152NLin2009cAsym, MNI152NLin6Asym) was performed through
nonlinear registration with `antsRegistration` (ANTs 2.3.3),
using brain-extracted versions of both T1w reference and the T1w template.
The following templates were selected for spatial normalization:
*ICBM 152 Nonlinear Asymmetrical template version 2009c* [@mni152nlin2009casym, RRID:SCR_008796; TemplateFlow ID: MNI152NLin2009cAsym], *FSL's MNI ICBM 152 non-linear 6th Generation Asymmetric Average Brain Stereotaxic Registration Model* [@mni152nlin6asym, RRID:SCR_002823; TemplateFlow ID: MNI152NLin6Asym], 

Functional data preprocessing

: For each of the 4 BOLD runs found per subject (across all
tasks and sessions), the following preprocessing was performed.
First, a reference volume and its skull-stripped version were generated
 using a custom
methodology of *fMRIPrep*.
A B0-nonuniformity map (or *fieldmap*) was estimated based on a phase-difference map
calculated with a dual-echo GRE (gradient-recall echo) sequence, processed with a
custom workflow of *SDCFlows* inspired by the
[`epidewarp.fsl` script](http://www.nmr.mgh.harvard.edu/~greve/fbirn/b0/epidewarp.fsl)
and further improvements in HCP Pipelines [@hcppipelines].
The *fieldmap* was then co-registered to the target EPI (echo-planar imaging)
reference run and converted to a displacements field map (amenable to registration
tools such as ANTs) with FSL's `fugue` and other *SDCflows* tools.
Based on the estimated susceptibility distortion, a corrected
EPI (echo-planar imaging) reference was calculated for a more
accurate co-registration with the anatomical reference.
The BOLD reference was then co-registered to the T1w reference using
`bbregister` (FreeSurfer) which implements boundary-based registration [@bbr].
Co-registration was configured with six degrees of freedom.
Head-motion parameters with respect to the BOLD reference
(transformation matrices, and six corresponding rotation and translation
parameters) are estimated before any spatiotemporal filtering using
`mcflirt` [FSL 5.0.9, @mcflirt].
BOLD runs were slice-time corrected to 0.445s (0.5 of slice acquisition range
0s-0.89s) using `3dTshift` from AFNI 20160207 [@afni, RRID:SCR_005927].
The BOLD time-series were resampled onto the following surfaces
(FreeSurfer reconstruction nomenclature):
*fsaverage*.
The BOLD time-series (including slice-timing correction when applied)
were resampled onto their original, native space by applying
a single, composite transform to correct for head-motion and
susceptibility distortions.
These resampled BOLD time-series will be referred to as *preprocessed
BOLD in original space*, or just *preprocessed BOLD*.
The BOLD time-series were resampled into standard space,
generating a *preprocessed BOLD run in MNI152NLin2009cAsym space*.
First, a reference volume and its skull-stripped version were generated
 using a custom
methodology of *fMRIPrep*.
*Grayordinates* files [@hcppipelines] containing 91k samples were also
generated using the highest-resolution ``fsaverage`` as intermediate standardized
surface space.
Automatic removal of motion artifacts using independent component analysis
[ICA-AROMA, @aroma] was performed on the *preprocessed BOLD on MNI space*
time-series after removal of non-steady state volumes and spatial smoothing
with an isotropic, Gaussian kernel of 6mm FWHM (full-width half-maximum).
Corresponding "non-aggresively" denoised runs were produced after such
smoothing.
Additionally, the "aggressive" noise-regressors were collected and placed
in the corresponding confounds file.
Several confounding time-series were calculated based on the
*preprocessed BOLD*: framewise displacement (FD), DVARS and
three region-wise global signals.
FD was computed using two formulations following Power (absolute sum of
relative motions, @power_fd_dvars) and Jenkinson (relative root mean square
displacement between affines, @mcflirt).
FD and DVARS are calculated for each functional run, both using their
implementations in *Nipype* [following the definitions by @power_fd_dvars].
The three global signals are extracted within the CSF, the WM, and
the whole-brain masks.
Additionally, a set of physiological regressors were extracted to
allow for component-based noise correction [*CompCor*, @compcor].
Principal components are estimated after high-pass filtering the
*preprocessed BOLD* time-series (using a discrete cosine filter with
128s cut-off) for the two *CompCor* variants: temporal (tCompCor)
and anatomical (aCompCor).
tCompCor components are then calculated from the top 2% variable
voxels within the brain mask.
For aCompCor, three probabilistic masks (CSF, WM and combined CSF+WM)
are generated in anatomical space.
The implementation differs from that of Behzadi et al. in that instead
of eroding the masks by 2 pixels on BOLD space, the aCompCor masks are
subtracted a mask of pixels that likely contain a volume fraction of GM.
This mask is obtained by dilating a GM mask extracted from the FreeSurfer's *aseg* segmentation, and it ensures components are not extracted
from voxels containing a minimal fraction of GM.
Finally, these masks are resampled into BOLD space and binarized by
thresholding at 0.99 (as in the original implementation).
Components are also calculated separately within the WM and CSF masks.
For each CompCor decomposition, the *k* components with the largest singular
values are retained, such that the retained components' time series are
sufficient to explain 50 percent of variance across the nuisance mask (CSF,
WM, combined, or temporal). The remaining components are dropped from
consideration.
The head-motion estimates calculated in the correction step were also
placed within the corresponding confounds file.
The confound time series derived from head motion estimates and global
signals were expanded with the inclusion of temporal derivatives and
quadratic terms for each [@confounds_satterthwaite_2013].
Frames that exceeded a threshold of 0.5 mm FD or
1.5 standardised DVARS were annotated as motion outliers.
All resamplings can be performed with *a single interpolation
step* by composing all the pertinent transformations (i.e. head-motion
transform matrices, susceptibility distortion correction when available,
and co-registrations to anatomical and output spaces).
Gridded (volumetric) resamplings were performed using `antsApplyTransforms` (ANTs),
configured with Lanczos interpolation to minimize the smoothing
effects of other kernels [@lanczos].
Non-gridded (surface) resamplings were performed using `mri_vol2surf`
(FreeSurfer).
First, a reference volume and its skull-stripped version were generated
 using a custom
methodology of *fMRIPrep*.
A B0-nonuniformity map (or *fieldmap*) was estimated based on a phase-difference map
calculated with a dual-echo GRE (gradient-recall echo) sequence, processed with a
custom workflow of *SDCFlows* inspired by the
[`epidewarp.fsl` script](http://www.nmr.mgh.harvard.edu/~greve/fbirn/b0/epidewarp.fsl)
and further improvements in HCP Pipelines [@hcppipelines].
The *fieldmap* was then co-registered to the target EPI (echo-planar imaging)
reference run and converted to a displacements field map (amenable to registration
tools such as ANTs) with FSL's `fugue` and other *SDCflows* tools.
Based on the estimated susceptibility distortion, a corrected
EPI (echo-planar imaging) reference was calculated for a more
accurate co-registration with the anatomical reference.
The BOLD reference was then co-registered to the T1w reference using
`bbregister` (FreeSurfer) which implements boundary-based registration [@bbr].
Co-registration was configured with six degrees of freedom.
Head-motion parameters with respect to the BOLD reference
(transformation matrices, and six corresponding rotation and translation
parameters) are estimated before any spatiotemporal filtering using
`mcflirt` [FSL 5.0.9, @mcflirt].
BOLD runs were slice-time corrected to 0.924s (0.5 of slice acquisition range
0s-1.85s) using `3dTshift` from AFNI 20160207 [@afni, RRID:SCR_005927].
The BOLD time-series were resampled onto the following surfaces
(FreeSurfer reconstruction nomenclature):
*fsaverage*.
The BOLD time-series (including slice-timing correction when applied)
were resampled onto their original, native space by applying
a single, composite transform to correct for head-motion and
susceptibility distortions.
These resampled BOLD time-series will be referred to as *preprocessed
BOLD in original space*, or just *preprocessed BOLD*.
The BOLD time-series were resampled into standard space,
generating a *preprocessed BOLD run in MNI152NLin2009cAsym space*.
First, a reference volume and its skull-stripped version were generated
 using a custom
methodology of *fMRIPrep*.
*Grayordinates* files [@hcppipelines] containing 91k samples were also
generated using the highest-resolution ``fsaverage`` as intermediate standardized
surface space.
Automatic removal of motion artifacts using independent component analysis
[ICA-AROMA, @aroma] was performed on the *preprocessed BOLD on MNI space*
time-series after removal of non-steady state volumes and spatial smoothing
with an isotropic, Gaussian kernel of 6mm FWHM (full-width half-maximum).
Corresponding "non-aggresively" denoised runs were produced after such
smoothing.
Additionally, the "aggressive" noise-regressors were collected and placed
in the corresponding confounds file.
Several confounding time-series were calculated based on the
*preprocessed BOLD*: framewise displacement (FD), DVARS and
three region-wise global signals.
FD was computed using two formulations following Power (absolute sum of
relative motions, @power_fd_dvars) and Jenkinson (relative root mean square
displacement between affines, @mcflirt).
FD and DVARS are calculated for each functional run, both using their
implementations in *Nipype* [following the definitions by @power_fd_dvars].
The three global signals are extracted within the CSF, the WM, and
the whole-brain masks.
Additionally, a set of physiological regressors were extracted to
allow for component-based noise correction [*CompCor*, @compcor].
Principal components are estimated after high-pass filtering the
*preprocessed BOLD* time-series (using a discrete cosine filter with
128s cut-off) for the two *CompCor* variants: temporal (tCompCor)
and anatomical (aCompCor).
tCompCor components are then calculated from the top 2% variable
voxels within the brain mask.
For aCompCor, three probabilistic masks (CSF, WM and combined CSF+WM)
are generated in anatomical space.
The implementation differs from that of Behzadi et al. in that instead
of eroding the masks by 2 pixels on BOLD space, the aCompCor masks are
subtracted a mask of pixels that likely contain a volume fraction of GM.
This mask is obtained by dilating a GM mask extracted from the FreeSurfer's *aseg* segmentation, and it ensures components are not extracted
from voxels containing a minimal fraction of GM.
Finally, these masks are resampled into BOLD space and binarized by
thresholding at 0.99 (as in the original implementation).
Components are also calculated separately within the WM and CSF masks.
For each CompCor decomposition, the *k* components with the largest singular
values are retained, such that the retained components' time series are
sufficient to explain 50 percent of variance across the nuisance mask (CSF,
WM, combined, or temporal). The remaining components are dropped from
consideration.
The head-motion estimates calculated in the correction step were also
placed within the corresponding confounds file.
The confound time series derived from head motion estimates and global
signals were expanded with the inclusion of temporal derivatives and
quadratic terms for each [@confounds_satterthwaite_2013].
Frames that exceeded a threshold of 0.5 mm FD or
1.5 standardised DVARS were annotated as motion outliers.
All resamplings can be performed with *a single interpolation
step* by composing all the pertinent transformations (i.e. head-motion
transform matrices, susceptibility distortion correction when available,
and co-registrations to anatomical and output spaces).
Gridded (volumetric) resamplings were performed using `antsApplyTransforms` (ANTs),
configured with Lanczos interpolation to minimize the smoothing
effects of other kernels [@lanczos].
Non-gridded (surface) resamplings were performed using `mri_vol2surf`
(FreeSurfer).
First, a reference volume and its skull-stripped version were generated
 using a custom
methodology of *fMRIPrep*.
A B0-nonuniformity map (or *fieldmap*) was estimated based on a phase-difference map
calculated with a dual-echo GRE (gradient-recall echo) sequence, processed with a
custom workflow of *SDCFlows* inspired by the
[`epidewarp.fsl` script](http://www.nmr.mgh.harvard.edu/~greve/fbirn/b0/epidewarp.fsl)
and further improvements in HCP Pipelines [@hcppipelines].
The *fieldmap* was then co-registered to the target EPI (echo-planar imaging)
reference run and converted to a displacements field map (amenable to registration
tools such as ANTs) with FSL's `fugue` and other *SDCflows* tools.
Based on the estimated susceptibility distortion, a corrected
EPI (echo-planar imaging) reference was calculated for a more
accurate co-registration with the anatomical reference.
The BOLD reference was then co-registered to the T1w reference using
`bbregister` (FreeSurfer) which implements boundary-based registration [@bbr].
Co-registration was configured with six degrees of freedom.
Head-motion parameters with respect to the BOLD reference
(transformation matrices, and six corresponding rotation and translation
parameters) are estimated before any spatiotemporal filtering using
`mcflirt` [FSL 5.0.9, @mcflirt].
BOLD runs were slice-time corrected to 0.446s (0.5 of slice acquisition range
0s-0.892s) using `3dTshift` from AFNI 20160207 [@afni, RRID:SCR_005927].
The BOLD time-series were resampled onto the following surfaces
(FreeSurfer reconstruction nomenclature):
*fsaverage*.
The BOLD time-series (including slice-timing correction when applied)
were resampled onto their original, native space by applying
a single, composite transform to correct for head-motion and
susceptibility distortions.
These resampled BOLD time-series will be referred to as *preprocessed
BOLD in original space*, or just *preprocessed BOLD*.
The BOLD time-series were resampled into standard space,
generating a *preprocessed BOLD run in MNI152NLin2009cAsym space*.
First, a reference volume and its skull-stripped version were generated
 using a custom
methodology of *fMRIPrep*.
*Grayordinates* files [@hcppipelines] containing 91k samples were also
generated using the highest-resolution ``fsaverage`` as intermediate standardized
surface space.
Automatic removal of motion artifacts using independent component analysis
[ICA-AROMA, @aroma] was performed on the *preprocessed BOLD on MNI space*
time-series after removal of non-steady state volumes and spatial smoothing
with an isotropic, Gaussian kernel of 6mm FWHM (full-width half-maximum).
Corresponding "non-aggresively" denoised runs were produced after such
smoothing.
Additionally, the "aggressive" noise-regressors were collected and placed
in the corresponding confounds file.
Several confounding time-series were calculated based on the
*preprocessed BOLD*: framewise displacement (FD), DVARS and
three region-wise global signals.
FD was computed using two formulations following Power (absolute sum of
relative motions, @power_fd_dvars) and Jenkinson (relative root mean square
displacement between affines, @mcflirt).
FD and DVARS are calculated for each functional run, both using their
implementations in *Nipype* [following the definitions by @power_fd_dvars].
The three global signals are extracted within the CSF, the WM, and
the whole-brain masks.
Additionally, a set of physiological regressors were extracted to
allow for component-based noise correction [*CompCor*, @compcor].
Principal components are estimated after high-pass filtering the
*preprocessed BOLD* time-series (using a discrete cosine filter with
128s cut-off) for the two *CompCor* variants: temporal (tCompCor)
and anatomical (aCompCor).
tCompCor components are then calculated from the top 2% variable
voxels within the brain mask.
For aCompCor, three probabilistic masks (CSF, WM and combined CSF+WM)
are generated in anatomical space.
The implementation differs from that of Behzadi et al. in that instead
of eroding the masks by 2 pixels on BOLD space, the aCompCor masks are
subtracted a mask of pixels that likely contain a volume fraction of GM.
This mask is obtained by dilating a GM mask extracted from the FreeSurfer's *aseg* segmentation, and it ensures components are not extracted
from voxels containing a minimal fraction of GM.
Finally, these masks are resampled into BOLD space and binarized by
thresholding at 0.99 (as in the original implementation).
Components are also calculated separately within the WM and CSF masks.
For each CompCor decomposition, the *k* components with the largest singular
values are retained, such that the retained components' time series are
sufficient to explain 50 percent of variance across the nuisance mask (CSF,
WM, combined, or temporal). The remaining components are dropped from
consideration.
The head-motion estimates calculated in the correction step were also
placed within the corresponding confounds file.
The confound time series derived from head motion estimates and global
signals were expanded with the inclusion of temporal derivatives and
quadratic terms for each [@confounds_satterthwaite_2013].
Frames that exceeded a threshold of 0.5 mm FD or
1.5 standardised DVARS were annotated as motion outliers.
All resamplings can be performed with *a single interpolation
step* by composing all the pertinent transformations (i.e. head-motion
transform matrices, susceptibility distortion correction when available,
and co-registrations to anatomical and output spaces).
Gridded (volumetric) resamplings were performed using `antsApplyTransforms` (ANTs),
configured with Lanczos interpolation to minimize the smoothing
effects of other kernels [@lanczos].
Non-gridded (surface) resamplings were performed using `mri_vol2surf`
(FreeSurfer).
First, a reference volume and its skull-stripped version were generated
 using a custom
methodology of *fMRIPrep*.
A B0-nonuniformity map (or *fieldmap*) was estimated based on a phase-difference map
calculated with a dual-echo GRE (gradient-recall echo) sequence, processed with a
custom workflow of *SDCFlows* inspired by the
[`epidewarp.fsl` script](http://www.nmr.mgh.harvard.edu/~greve/fbirn/b0/epidewarp.fsl)
and further improvements in HCP Pipelines [@hcppipelines].
The *fieldmap* was then co-registered to the target EPI (echo-planar imaging)
reference run and converted to a displacements field map (amenable to registration
tools such as ANTs) with FSL's `fugue` and other *SDCflows* tools.
Based on the estimated susceptibility distortion, a corrected
EPI (echo-planar imaging) reference was calculated for a more
accurate co-registration with the anatomical reference.
The BOLD reference was then co-registered to the T1w reference using
`bbregister` (FreeSurfer) which implements boundary-based registration [@bbr].
Co-registration was configured with six degrees of freedom.
Head-motion parameters with respect to the BOLD reference
(transformation matrices, and six corresponding rotation and translation
parameters) are estimated before any spatiotemporal filtering using
`mcflirt` [FSL 5.0.9, @mcflirt].
BOLD runs were slice-time corrected to 0.925s (0.5 of slice acquisition range
0s-1.85s) using `3dTshift` from AFNI 20160207 [@afni, RRID:SCR_005927].
The BOLD time-series were resampled onto the following surfaces
(FreeSurfer reconstruction nomenclature):
*fsaverage*.
The BOLD time-series (including slice-timing correction when applied)
were resampled onto their original, native space by applying
a single, composite transform to correct for head-motion and
susceptibility distortions.
These resampled BOLD time-series will be referred to as *preprocessed
BOLD in original space*, or just *preprocessed BOLD*.
The BOLD time-series were resampled into standard space,
generating a *preprocessed BOLD run in MNI152NLin2009cAsym space*.
First, a reference volume and its skull-stripped version were generated
 using a custom
methodology of *fMRIPrep*.
*Grayordinates* files [@hcppipelines] containing 91k samples were also
generated using the highest-resolution ``fsaverage`` as intermediate standardized
surface space.
Automatic removal of motion artifacts using independent component analysis
[ICA-AROMA, @aroma] was performed on the *preprocessed BOLD on MNI space*
time-series after removal of non-steady state volumes and spatial smoothing
with an isotropic, Gaussian kernel of 6mm FWHM (full-width half-maximum).
Corresponding "non-aggresively" denoised runs were produced after such
smoothing.
Additionally, the "aggressive" noise-regressors were collected and placed
in the corresponding confounds file.
Several confounding time-series were calculated based on the
*preprocessed BOLD*: framewise displacement (FD), DVARS and
three region-wise global signals.
FD was computed using two formulations following Power (absolute sum of
relative motions, @power_fd_dvars) and Jenkinson (relative root mean square
displacement between affines, @mcflirt).
FD and DVARS are calculated for each functional run, both using their
implementations in *Nipype* [following the definitions by @power_fd_dvars].
The three global signals are extracted within the CSF, the WM, and
the whole-brain masks.
Additionally, a set of physiological regressors were extracted to
allow for component-based noise correction [*CompCor*, @compcor].
Principal components are estimated after high-pass filtering the
*preprocessed BOLD* time-series (using a discrete cosine filter with
128s cut-off) for the two *CompCor* variants: temporal (tCompCor)
and anatomical (aCompCor).
tCompCor components are then calculated from the top 2% variable
voxels within the brain mask.
For aCompCor, three probabilistic masks (CSF, WM and combined CSF+WM)
are generated in anatomical space.
The implementation differs from that of Behzadi et al. in that instead
of eroding the masks by 2 pixels on BOLD space, the aCompCor masks are
subtracted a mask of pixels that likely contain a volume fraction of GM.
This mask is obtained by dilating a GM mask extracted from the FreeSurfer's *aseg* segmentation, and it ensures components are not extracted
from voxels containing a minimal fraction of GM.
Finally, these masks are resampled into BOLD space and binarized by
thresholding at 0.99 (as in the original implementation).
Components are also calculated separately within the WM and CSF masks.
For each CompCor decomposition, the *k* components with the largest singular
values are retained, such that the retained components' time series are
sufficient to explain 50 percent of variance across the nuisance mask (CSF,
WM, combined, or temporal). The remaining components are dropped from
consideration.
The head-motion estimates calculated in the correction step were also
placed within the corresponding confounds file.
The confound time series derived from head motion estimates and global
signals were expanded with the inclusion of temporal derivatives and
quadratic terms for each [@confounds_satterthwaite_2013].
Frames that exceeded a threshold of 0.5 mm FD or
1.5 standardised DVARS were annotated as motion outliers.
All resamplings can be performed with *a single interpolation
step* by composing all the pertinent transformations (i.e. head-motion
transform matrices, susceptibility distortion correction when available,
and co-registrations to anatomical and output spaces).
Gridded (volumetric) resamplings were performed using `antsApplyTransforms` (ANTs),
configured with Lanczos interpolation to minimize the smoothing
effects of other kernels [@lanczos].
Non-gridded (surface) resamplings were performed using `mri_vol2surf`
(FreeSurfer).


Many internal operations of *fMRIPrep* use
*Nilearn* 0.6.2 [@nilearn, RRID:SCR_001362],
mostly within the functional processing workflow.
For more details of the pipeline, see [the section corresponding
to workflows in *fMRIPrep*'s documentation](https://fmriprep.readthedocs.io/en/latest/workflows.html "FMRIPrep's documentation").


### Copyright Waiver

The above boilerplate text was automatically generated by fMRIPrep
with the express intention that users should copy and paste this
text into their manuscripts *unchanged*.
It is released under the [CC0](https://creativecommons.org/publicdomain/zero/1.0/) license.

### References
